# Supplementary material for: Causal associations of ischemic stroke, metabolic factors, and related medications with epilepsy: a Mendelian randomization study
Source: Front Neurol. 2024 Nov 13;15:1464984. doi: 10.3389/fneur.2024.1464984 (PMC11598930; doi:10.3389/fneur.2024.1464984)
Supplement: Supplementary file 3 [file Table_1.xlsx]

## Sheet: Sheet1
Supplementary Table S1:The SNPs used for analysis and F-value.
SNP（Ischemic stroke）	F（Ischemic stroke）	SNP(Hypothyroidism)	F（Hypothyroidism)	SNP（High blood pressure）	F(High blood pressure)	SNP(Blood glucose levels)	F(Blood glucose levels)	SNP(High cholesterol)	F(High cholesterol)	SNP(Serum 25-Hydroxyvitamin D levels)	F（Serum 25-Hydroxyvitamin D levels）	SNP（Testosterone）	F（Testosterone）	SNP(HMG CoA reductase inhibitors)	F(HMG CoA reductase inhibitors)	SNP(beta blocking agents)	F(beta blocking agents)
rs1052053	43.8335	rs2234167	34.7348	rs147119889	38.2272	rs28364870	64.7863	rs76240114	32.7673	rs6671730	54.0879	rs1730865	92.7315	rs12725767	45.0447	rs41305070	32.0656
rs17035646	37.0992	rs200698498	37.4265	rs4649042	55.3902	rs78444298	52.1914	rs59784135	39.1271	rs10908469	53.5777	rs201416723	41.7866	rs7534572	158.163	rs10776752	66.1623
rs6825454	37.5822	rs12117927	40.5755	rs7515635	43.2943	rs2842185	31.3514	rs472495	69.0923	rs7522116	44.194	rs41264945	41.4034	rs12740374	663.676	rs2493135	31.7971
rs6847935	66.6944	rs926103	49.9327	rs61772578	34.3544	rs6700065	55.6738	rs12740374	488.216	rs7528419	68.3736	rs4453027	32.8133	rs2378584	30.6746	rs59980837	39.1724
rs11957829	33.6213	rs301802	36.9526	rs2820290	30.584	rs7539775	31.0049	rs11580878	47.3061	rs35408430	104.793	rs10798655	66.4047	rs996253	32.7438	rs880315	77.9863
rs4959130	35.3176	rs61776678	44.8977	rs2493136	54.1298	rs1627787	77.3694	rs193084249	37.083	rs61816766	216.796	rs75460349	44.1498	rs193084249	63.4931	rs4970834	45.5973
rs2107595	55.3711	rs78765971	231.967	rs3131502	36.7833	rs3738187	39.4295	rs11591147	360.99	rs6672758	49.1275	rs10779612	31.7766	rs557933	51.8988	rs7543029	31.6202
rs42039	33.7016	rs1214598	41.0503	rs10776752	103.4	rs17712208	188.854	rs7534572	138.434	rs2131925	121.113	rs6684361	126.222	rs11591147	283.962	rs73029563	31.4939
rs7859727	37.4427	rs10917477	40.6782	rs35479618	58.9996	rs1260326	276.05	rs360801	32.2245	rs12123821	282.149	rs72790938	39.9853	rs693668	91.7175	rs1275923	51.76
rs2005108	30.44	rs6679677	759.668	rs149764880	176.072	rs560887	4098.14	rs114562459	54.8948	rs2642439	45.5951	rs13000017	33.4343	rs2479391	54.7298	rs13409330	40.6036
rs3184504	58.7256	rs61778693	32.3193	rs1149643	36.4869	rs1220123	36.6566	rs1367117	429.773	rs2012736	173.679	rs10195252	33.1804	rs3792023	35.626	rs4684242	30.5991
rs35436	30.9336	rs56818621	40.8443	rs12035750	48.3079	rs494859	265.542	rs6739198	44.3857	rs58235267	33.0912	rs113017476	254.064	rs4299376	209.284	rs648103	44.3276
rs7304841	29.574	rs11675342	114.258	rs71522459	40.3257	rs77059113	108.701	rs1260326	207.362	rs1047891	50.5248	rs2011425	79.1715	rs11676950	35.5874	rs34687996	32.7658
rs9526212	37.0772	rs71387227	37.8557	rs10158537	44.8	rs4679370	36.6995	rs4299376	208.758	rs1260326	102.454	rs3827536	59.1077	rs1367117	344.235	rs6838973	33.1497
rs4932370	30.4845	rs1534430	83.607	rs57748895	74.2845	rs13320382	31.7072	rs1471741	44.1213	rs727857	46.2404	rs1260326	292.546	rs1260326	171.663	rs2625268	32.8165
rs12445022	41.0948	rs4366932	34.0847	rs4335411	32.5302	rs6770013	29.4673	rs1584063	43.5726	rs3849374	37.8974	rs2342307	48.5559	rs360799	51.6771	rs10434005	31.8096
rs9909858	30.386	rs3087243	343.526	rs488834	58.9438	rs73174306	83.9168	rs59950280	55.109	rs7569755	41.4988	rs9849171	31.65	rs2943658	41.4268	rs75725917	83.1315
rs1053007	30.3133	rs1811711	32.4594	rs12143865	33.2424	rs4402960	37.6583	rs34707604	54.3859	rs6547409	32.3309	rs4858975	31.0566	rs6732741	37.9722	rs9286351	44.1134
		rs7596240	30.8083	rs2760061	57.5097	rs9825379	56.6105	rs7707394	58.4599	rs6782190	68.2317	rs66956368	29.7578	rs60403956	130.275	rs80157433	40.8686
		rs13430684	36.4283	rs12714415	36.7147	rs6785881	45.3965	rs12916	202.255	rs10642047	31.3656	rs698270	42.9554	rs9854769	42.6332	rs10857147	133.672
		rs10195033	30.1353	rs188315257	38.8367	rs5398	821.602	rs6878680	99.3354	rs9861009	38.7327	rs62231815	30.5402	rs4518111	42.3641	rs7733331	37.63
		rs5865	31.9809	rs13420463	38.5647	rs17036326	36.9422	rs685031	58.1238	rs11458206	37.2559	rs73075656	29.7346	rs1471741	40.8401	rs6892983	42.0954
		rs11884495	36.3263	rs62188619	31.225	rs11708067	478.595	rs3127580	67.4394	rs11721204	46.0131	rs4678410	31.7737	rs9844972	30.3483	rs7442660	45.385
		rs2111485	61.7561	rs3764769	61.3624	rs1801214	42.9087	rs12179053	30.8037	rs28437159	431.29	rs10020067	54.1965	rs10857147	37.8341	rs115699278	45.022
		rs7582694	161.367	rs13034839	31.5081	rs35061774	46.4693	rs74617384	224.185	rs113209890	272.808	rs4632729	94.1557	rs11731886	32.3102	rs9285476	32.0033
		rs62261536	30.7356	rs13032076	39.0872	rs34402524	60.0187	rs2237107	56.1135	rs78649910	42.477	rs10027182	33.8791	rs115009978	32.9634	rs62434125	31.903
		rs13090803	83.0176	rs1009358	30.6851	rs72695653	83.0163	rs6905288	51.0402	rs4364259	40.318	rs36205397	59.3764	rs13108218	69.2224	rs74617384	52.5625
		rs2603139	37.6589	rs13014016	33.4789	rs464605	35.9521	rs9376091	43.1527	rs11732896	54.2265	rs116646027	51.1824	rs429930	34.4949	rs6932812	29.5936
		rs12634152	188.046	rs115262049	45.8521	rs71584073	51.8525	rs463599	45.8902	rs189407772	61.748	rs1377873	39.1129	rs12916	201.756	rs114697479	47.6358
		rs1110261	44.3742	rs12691680	31.0745	rs6235	192.078	rs117733303	158.897	rs140589749	106.6	rs12658172	39.565	rs1501908	70.9482	rs114815710	35.2044
		rs310746	33.4811	rs62187657	48.3632	rs13182927	28.1389	rs799157	36.7167	rs13137398	53.6303	rs6870458	34.2707	rs3936511	31.8791	rs7746061	51.84
		rs4647214	38.1016	rs1400004	33.6375	rs7708285	105.68	rs10085881	65.1424	rs6837680	1387.7	rs9686661	52.5538	rs7707394	51.2656	rs143439747	53.8235
		rs11711810	50.5848	rs1275988	223.599	rs80097396	58.7914	rs10260606	60.8844	rs113529602	30.0691	rs4431325	36.6189	rs73393463	33.3913	rs1930948	52.9563
		rs62264484	40.8363	rs1186699	36.3837	rs881858	74.8666	rs3918226	41.0936	rs4616820	37.0828	rs1933801	55.5782	rs36179167	86.6855	rs12537785	30.7521
		rs13112252	33.1315	rs11692391	41.4201	rs35742417	123.622	rs57180587	61.9352	rs35846253	617.262	rs9273060	32.5684	rs3129284	66.2669	rs3735533	46.8927
		rs11930551	39.9165	rs11688682	42.4875	rs62401198	35.8564	rs3208305	75.5379	rs10070734	36.1559	rs34214527	63.0816	rs2066905	39.3471	rs972284	34.4457
		rs6833591	35.0108	rs268263	59.1548	rs7756992	130.1	rs2737245	37.0157	rs31612	30.0775	rs9394951	62.5793	rs72961013	31.34	rs3918226	88.071
		rs3775291	59.7511	rs4675682	32.1667	rs10807124	33.9264	rs28601761	375.469	rs9325107	30.5649	rs36160966	80.9117	rs3127580	74.6304	rs6988985	36.5314
		rs4293777	71.7037	rs6441207	32.9137	rs665401	65.9416	rs7012637	40.2004	rs28374650	34.0262	rs4506131	57.6028	rs11755562	92.2794	rs830450	46.5606
		rs34046593	57.0819	rs113628099	44.295	rs9397587	44.7538	rs10504255	47.9842	rs9490317	30.1734	rs10279715	33.506	rs11757876	95.7308	rs487987	32.8298
		rs113473633	33.8273	rs2443708	55.6564	rs2800734	68.8701	rs1883025	64.7097	rs2248551	75.8606	rs45446698	391.451	rs9402685	40.6707	rs10757272	113.566
		rs34334084	132.673	rs35942721	47.8434	rs849134	71.3579	rs635634	136.844	rs72834856	42.0996	rs1038626	60.7257	rs144078421	80.262	rs1926032	78.0564
		rs9293291	31.547	rs3821843	85.6269	rs10244051	334.206	rs17476364	31.5623	rs9476310	34.5252	rs10278686	58.5921	rs73596816	32.197	rs7070847	41.6742
		rs244672	62.6966	rs7340705	54.3634	rs259134	53.2997	rs2068888	36.3979	rs75741381	34.5505	rs6460047	51.7214	rs72492267	49.9759	rs72821788	47.9779
		rs1991797	53.5445	rs7612014	30.9731	rs1799884	1512.48	rs150419369	30.4827	rs2346264	32.4789	rs13276226	45.2911	rs3129987	76.8343	rs180940	30.8105
		rs12697352	47.495	rs2421648	69.6018	rs41279627	81.0699	rs7903146	36.0377	rs10085881	42.3001	rs35783704	38.5005	rs2146324	49.4757	rs569550	69.0538
		rs865332	33.7764	rs2643826	115.473	rs10248619	69.763	rs1216743	29.9195	rs6966728	33.2723	rs10125715	33.2564	rs74617384	310.17	rs415895	36.8878
		rs10036386	56.6421	rs35432681	42.848	rs221798	57.1297	rs174536	30.2718	rs7784802	44.4391	rs7860122	40.9609	rs10260606	36.3341	rs664485	36.2863
		rs7701443	30.5352	rs1154988	34.9957	rs10276674	127.244	rs964184	424.137	rs804281	43.2889	rs7854368	31.8647	rs3918226	42.5601	rs4923536	36.1767
		rs9264277	77.8708	rs56330132	49.4188	rs3802177	442.242	rs141469619	35.197	rs57459725	35.8635	rs140410175	101.858	rs59509802	79.3719	rs505372	31.7686
		rs9357119	355.233	rs6773653	43.7022	rs9987289	172.626	rs10846740	32.9212	rs12056768	133.672	rs10762833	30.4698	rs12701713	30.25	rs2681485	36.9011
		rs2856822	263.395	rs9836592	42.1104	rs896854	68.8985	rs78374304	29.9977	rs28692966	41.5741	rs200056178	29.9565	rs799158	33.1042	rs35441	61.2865
		rs7758816	35.0968	rs9844972	42.3112	rs3757972	46.0388	rs1042725	32.5948	rs532436	52.0868	rs1935	737.721	rs35722851	50.7293	rs7310615	92.2063
		rs3778607	46.7597	rs6812640	45.7811	rs10811661	149.6	rs2244608	74.4594	rs13284054	31.4236	rs36032941	104	rs57180587	72.3576	rs629042	32.2687
		rs2240803	71.0828	rs5020545	33.6177	rs28361101	65.732	rs76895963	30.7961	rs9409266	46.4404	rs11441374	64.1131	rs7818941	38.136	rs12909307	30.25
		rs28787299	224.591	rs4690774	59.6287	rs3217992	36.7245	rs6602909	31.4605	rs3925446	37.1639	rs1994721	41.3367	rs28615248	33.64	rs7183988	102.204
		rs654537	178.692	rs56388530	73.8225	rs507666	109.614	rs1601935	58.2773	rs77532868	36.4515	rs4384396	58.8951	rs10504255	43.4623	rs36060036	35.7821
		rs2223385	40.1874	rs7700107	32.8691	rs28641468	89.9813	rs588136	40.952	rs11022863	31.0916	rs11602347	41.6806	rs2954021	394.188	rs56094641	45.1357
		rs6914622	69.0226	rs13125101	407.595	rs10758593	77.5273	rs11864054	34.3304	rs61147618	1032.74	rs10832587	31.6055	rs2119690	86.3101	rs62043959	32.9257
		rs1079418	40.9599	rs2341599	51.4793	rs830576	58.606	rs34042070	97.3397	rs10766197	1468.55	rs111903103	31.2805	rs2721961	79.0123	rs258317	44.9881
		rs1317840	39.7439	rs231708	35.6326	rs11257655	104.264	rs3874910	46.941	rs10898144	1463.17	rs171021	55.0225	rs2891168	124.694	rs12945851	32.729
		rs9494389	41.3564	rs28667801	72.758	rs61856594	49.1247	rs77542162	97.6938	rs1872285	59.8135	rs79496462	37.3048	rs4149303	46.4102	rs4277405	32.0556
		rs9272426	794.21	rs6818198	62.7423	rs12769814	176.781	rs73352129	45.5314	rs117862422	40.1777	rs12796488	36.2931	rs9411465	44.53	rs9895661	33.4321
		rs933243	138.882	rs56329057	62.731	rs7903146	560.052	rs9899006	32.123	rs71467497	33.1801	rs6486542	29.7493	rs635634	215.443	rs11649807	29.9947
		rs74830391	50.1032	rs34333163	46.313	rs2236418	56.058	rs72631343	32.5195	rs964184	215.046	rs56196860	332.171	rs1883025	97.4242	rs7412	30.086
		rs534043	36.9425	rs10516495	37.4363	rs714550	40.6865	rs72837687	32.5783	rs72858657	94.8919	rs2684898	45.2632	rs2068888	75.4727	rs167479	59.7107
		rs34591253	39.3092	rs9286351	56.4313	rs689	101.309	rs8090363	37.0345	rs6591216	31.8509	rs629042	114.429	rs41280378	30.1868	rs6039211	50.2431
		rs10277273	35.6328	rs10059884	192.47	rs231847	44.3025	rs28807203	50.275	rs7112442	100.447	rs28929474	100.427	rs34872471	139.961	rs75245746	48.8956
		rs17385641	34.3933	rs27038	31.3344	rs118115876	49.4824	rs10410835	90.0894	rs2847500	52.4455	rs4900463	36.0727	rs11231711	43.2768
		rs1607120	35.6304	rs1548149	31.9758	rs79438656	33.0699	rs6511720	586.88	rs1038165	35.6956	rs56332871	134.684	rs74612335	43.3925
		rs853305	59.55	rs55650102	39.2617	rs10501320	170.175	rs200210321	117.312	rs12372115	31.5633	rs71466078	32.2682	rs964184	417.416
		rs2445610	62.7175	rs7703932	38.7014	rs163177	44.8997	rs1081105	135.248	rs11182428	39.5279	rs55707100	60.9941	rs76895963	71.3321
		rs11783023	34.7441	rs256925	41.3435	rs3750952	66.0169	rs1065853	999.355	rs10859995	398.704	rs12592697	63.0793	rs117139109	54.259
		rs2921071	91.2935	rs186934271	62.7492	rs11603334	72.1058	rs2738447	133.234	rs73413596	32.1699	rs112226526	33.2414	rs1169288	88.2126
		rs1032129	40.9844	rs17677603	62.4514	rs5215	79.2712	rs2618567	41.6242	rs12317268	56.3101	rs7183977	72.8637	rs116863940	31.0408
		rs911760	51.6408	rs34099263	32.8281	rs174548	92.1768	rs1883711	138.488	rs9569209	32.9729	rs79391862	50.0476	rs4570704	33.5434
		rs12555501	32.3503	rs2216707	41.9714	rs2229357	60.253	rs6090040	48.8928	rs8018720	210.179	rs6564890	77.402	rs7140110	35.7781
		rs10986320	37.6491	rs1957562	85.3656	rs10849893	34.6967	rs6093446	38.7747	rs4900599	36.9135	rs2764772	37.7879	rs8039305	34.8554
		rs2123340	59.0819	rs7449190	31.5792	rs1882297	47.2817			rs35831632	38.2693	rs12602834	36.1603	rs1800588	58.0367
		rs925489	483.873	rs17419291	43.8274	rs10492373	56.7996			rs325384	40.8349	rs117387630	124.547	rs2043082	41.2164
		rs2387397	51.9844	rs1422278	52.3556	rs1169302	32.836			rs1800588	184.781	rs74351250	46.0881	rs62033400	82.4179
		rs7090530	96.1064	rs7701003	129.024	rs60983647	36.8183			rs62012775	36.6264	rs1799941	1620.06	rs77303550	155.636
		rs3850765	30.2951	rs36071027	58.769	rs3217795	42.6023			rs1532085	163.946	rs17880847	119.049	rs11864054	30.3501
		rs71508903	124.415	rs6456488	30.6921	rs74628648	88.0254			rs62007299	36.7792	rs12952581	126.747	rs2278028	33.8021
		rs10761620	61.2015	rs56246159	48.5703	rs4581570	43.41			rs77924615	42.4889	rs2571001	29.8927	rs12445804	33.7045
		rs143627643	34.7327	rs7763350	70.521	rs576674	157.963			rs8063565	42.9655	rs79384925	80.6753	rs7213086	50.1736
		rs10786556	41.6744	rs2021541	49.3838	rs7994844	30.839			rs11076175	78.1658	rs2741990	52.8357	rs11653468	34.3822
		rs10742340	78.5979	rs13210511	175.457	rs1359790	55.7355			rs4327060	30.7574	rs111981233	40.0901	rs72631343	42.7674
		rs479777	38.2237	rs6915322	41.3864	rs17350833	35.1398			rs138385079	37.0035	rs146497684	98.5848	rs12945299	38.0865
		rs4409785	139.677	rs111663960	99.334	rs117710037	34.8357			rs139861017	30.6841	rs3795048	38.6479	rs2285640	35.7504
		rs7936397	38.5623	rs2736155	70.0259	rs35802157	157.461			rs11542462	63.9557	rs146009456	48.3328	rs77542162	65.2899
		rs174538	45.9779	rs7763581	34.2073	rs35097172	42.7111			rs10454087	37.5975	rs34514836	54.9103	rs9958734	39.4642
		rs7931398	42.1903	rs9472141	33.3602	rs7178424	57.2354			rs2952289	50.5274	rs4804022	34.2968	rs2016393	31.4479
		rs3136559	138.011	rs2105092	50.6162	rs7177055	64.7045			rs8091117	42.8264	rs6124341	31.5615	rs3760782	52.4283
		rs7971751	54.839	rs57139556	104.656	rs4924455	30.7901			rs4121823	48.2075	rs8126001	31.649	rs147540853	143.218
		rs12582330	62.6717	rs3798293	29.9417	rs4984303	38.2522			rs2037511	45.7405	rs6073431	45.6063	rs28399664	33.6571
		rs3184504	521.867	rs9479072	34.0981	rs56284809	121.671			rs200210321	113.43	rs738409	58.9645	rs148601586	39.7147
		rs7955141	35.1361	rs886629	56.241	rs4277405	29.7448			rs12462826	35.3882	rs62220604	33.6011	rs116881820	132.904
		rs76930710	32.7179	rs11760498	62.2978	rs8070651	55.531			rs3814995	34.119	rs1547014	32.6258	rs7412	1251.39
		rs12429568	33.2392	rs7807797	44.6851	rs7209715	32.2615			rs12721051	40.661	rs5965373	72.9054	rs602662	59.235
		rs111618453	108.05	rs73050466	31.9094	rs4430796	47.5403			rs142158911	65.8828			rs73013176	37.4309
		rs76428106	144.3	rs28728306	32.8643	rs11418239	47.9443			rs212100	604.68			rs72999033	113.03
		rs66749983	52.2704	rs3735533	105.036	rs12452315	68.298			rs1048328	60.1791			rs61194703	539.712
		rs370808533	37.1454	rs6961048	60.4655	rs883541	60.7312			rs6123359	106.376			rs1883711	104.754
		rs2855788	60.329	rs740047	33.938	rs2969962	42.7015			rs2616279	66.2931			rs2618566	54.644
		rs4900395	46.3599	rs3918226	212.112	rs72973028	33.6641			rs2207132	38.4702			rs6129767	45.4537
		rs3784099	36.1639	rs34344953	40.7956	rs2302593	55.0577			rs2585442	225.182			rs8126001	85.4681
		rs11631591	74.699	rs11771259	50.636	rs16989483	75.128			rs2229742	59.1206			rs165722	31.2686
		rs151233	31.0642	rs62477717	46.7092	rs7343623	46.7368			rs115621755	34.2864			rs5758563	34.679
		rs142997491	43.4886	rs11556924	52.1676	rs67611724	31.394			rs2074735	46.7108
		rs8054578	35.0583	rs35769913	36.3313	rs76701589	34.102			rs6003465	31.7348
		rs61759532	68.9053	rs73728279	63.2472	rs1055080	108.148
		rs56191111	59.2686	rs951914	89.3057	rs6004307	34.5028
		rs1088898	35.9799	rs4873492	31.9344	rs6006399	38.2427
		rs6505765	61.5933	rs7841408	47.8172
		rs11081537	38.3987	rs10096511	73.0295
		rs693939	32.4784	rs59203582	42.4921
		rs8086340	33.7277	rs7844259	40.0117
		rs1790963	39.7636	rs4507813	33.831
		rs10424978	74.4109	rs35783704	74.4895
		rs12973608	60.105	rs3802230	45.2691
		rs12980063	55.0613	rs1451989	49.22
		rs144309607	40.0536	rs6471502	29.9598
		rs2745803	51.1	rs1786345	33.7936
		rs12482947	31.3087	rs76452347	81.1392
		rs13052015	30.1713	rs532436	37.2109
		rs2823272	54.8036	rs13293465	30.8848
		rs767593	41.5433	rs9695122	54.2904
		rs2412974	40.1483	rs6271	68.3458
		rs229540	122.804	rs9971210	32.9941
				rs10995311	73.77
				rs10883543	32.8332
				rs12258967	122.6
				rs2735348	31.6699
				rs11199851	33.6215
				rs7911644	51.4164
				rs72837033	31.5168
				rs11191580	82.8153
				rs157079	36.4512
				rs2921965	31.14
				rs1801253	127.266
				rs1962094	30.503
				rs72831343	223.936
				rs3891783	113.252
				rs75523587	39.9181
				rs10832586	91.6219
				rs368844206	35.6552
				rs7118770	45.3626
				rs1139011	33.6246
				rs557675	66.0648
				rs604723	188.078
				rs6486119	32.2798
				rs7117386	110.828
				rs569550	142.985
				rs360153	66.6862
				rs3809060	39.0003
				rs11229555	40.2302
				rs67330701	36.9582
				rs687991	30.5604
				rs7129204	30.0144
				rs11214003	52.4661
				rs73099903	37.9546
				rs11441170	77.9865
				rs11405631	57.7169
				rs4883481	78.8429
				rs4981000	52.4927
				rs11105334	149.872
				rs3184504	165.217
				rs10770606	53.8446
				rs2133943	32.0605
				rs139875437	32.1966
				rs3819536	30.6305
				rs11616092	30.5125
				rs4767288	30.0634
				rs35429	140.399
				rs627879	30.3474
				rs3803266	49.7212
				rs682681	69.7048
				rs9590507	32.999
				rs57786342	39.4315
				rs8014182	40.8452
				rs72681698	47.7954
				rs1859551	35.4837
				rs696	31.2995
				rs12916690	31.6412
				rs140244053	34.2368
				rs11072508	122.565
				rs28432948	30.1593
				rs8027450	159.328
				rs55986190	30.377
				rs12906962	45.2453
				rs2928142	56.04
				rs2627308	71.0316
				rs28533314	40.924
				rs10500326	52.5899
				rs112342675	31.7962
				rs9972727	32.4857
				rs55872725	83.7553
				rs2966117	62.4562
				rs908951	59.2619
				rs202012721	33.2056
				rs879619	49.536
				rs62039768	49.137
				rs77924615	107.029
				rs17282218	38.6891
				rs4277405	96.3369
				rs6504213	30.4164
				rs6504411	32.9232
				rs8070737	41.2431
				rs7213273	41.0583
				rs17608766	79.8055
				rs10664154	35.5159
				rs7502409	29.8411
				rs74439044	58.5348
				rs68085814	63.7261
				rs3785837	42.6066
				rs57453217	30.6554
				rs1436138	78.1899
				rs9946640	52.6213
				rs11664369	32.5317
				rs9946569	57.1319
				rs11876341	50.7578
				rs12978472	222.684
				rs17513752	31.7416
				rs73046792	44.5527
				rs8102879	50.0787
				rs681343	37.9164
				rs62102718	29.9894
				rs169080	40.9947
				rs12984557	35.2819
				rs6031431	51.1631
				rs6108168	92.9395
				rs1887320	163.875
				rs77790871	34.3075
				rs6090907	29.7766
				rs1407256	38.9284
				rs1923031	64.9788
				rs73306876	164.75
				rs2823139	42.4338
				rs2298359	56.3983
				rs55972463	47.6862
				rs134564	30.8363
